# Supplementary material for: Brown Algae Polyphenol, a Prolyl Isomerase Pin1 Inhibitor, Prevents Obesity by Inhibiting the Differentiation of Stem Cells into Adipocytes
Source: PLoS One. 2016 Dec 30;11(12):e0168830. doi: 10.1371/journal.pone.0168830 (PMC5201290; doi:10.1371/journal.pone.0168830)
Supplement: S1 Fig — Data for mouse weights (A) and fat volume (B). (XLSX) [file pone.0168830.s001.xlsx]

## Sheet: Fig.1A
	n
		day0	2	4	7	9	12	14	17	19	21	23	26	28	30	32	34	36	39	41	42	46	48	51	53
Normal Diet	1	14.3						23.1	23.3	23.3	23.9	23.4	23.9	23.9	24.2	24.5	24.5	24.5	24.5	25.4	25.4	25.5	26	25.1	25.2
	2	14.4						23.6	23.7	24.3	24.8	24.8	24.6	25	25.1	25.9	26.1	26.1	26.2	27.2	27	26.6	27	26.6	26.9
	3	14						20.8	21.1	21.2	22.2	21.2	21.5	22.3	22.5	22.5	23.3	23.1	23.4	24.2	24.2	24	24.5	23.8	23.8
	4	15.4						22.9	22.9	23.1	23.4	23.6	23.5	23.9	24.5	24.5	25.1	25	25.2	25	25.7	25.5	25.8	25.6	25.4
	5	15.2						23.9	23.5	24.2	23.8	24.1	24.1	24.3	25	25	25.3	25.7	25.9	26.1	26.1	27.1	27.3	27.1	27.4
HFD	1	14.9						22.6	23.2	23.5	23.9	24.5	24.5	25.5	26.5	26.8	27.5	28	29.3	29.5	30.4	30.8	31.3	32	32.2
	2	14.5						21.6	22.5	22.4	22.4	22.5	22.5	23.2	23.3	23.6	24.2	24.5	25.4	25.8	26.5	27.3	27.8	28.3	28.7
	3	16.4						24.1	24.7	25.3	25.8	25.7	26.1	26.3	27.1	27.8	28.5	28.7	29.3	30.4	31	31.8	32.3	33.4	33.1
	4	15.3						23.4	24.1	24.2	24.6	25.1	25.2	25.5	25.8	26.3	26.4	26.9	27.5	27.9	28.8	29.6	29.7	30	30.2
	5	16.4						25.6	26.1	27.4	27.2	27.7	27.8	28.8	29.2	29.3	30	30.6	31.6	32.6	33.1	34.6	34.3	35.8	35.8
HFD+water	1	16.5			22.1	22.4	22.5	22.8	24	24	24.6	25	25.2	25.1	25.6	25.8	26.3	27.1	27.8	28	28.5	29.8	29.9	30.4	30.4
	2	16.4			23.3	23.1	24.2	25	25.3	25.8	26.2	27.3	27.2	27.3	28.7	29.6	30	31.6	31.7	32.6	33.7	34.4	35.2	35.9	35.8
	3	15.8			22.2	23.4	24	24.7	25.8	26.5	27.1	28	29	29.5	30.7	31.7	31.9	33.2	34	34.4	35.4	36.7	36.7	37.5	38.3
	4	14.9			20.6	21	21.4	21.9	23.5	22.6	23	23.4	23.3	23.8	24.4	24.8	24.9	25.8	26.3	26.7	27.5	28.6	29	29.4	29
	5	15.5			21.1	21.3	21.6	21.9	22	22.4	22.9	23.3	23.1	23.8	23.9	24.1	24.7	25.1	26	26.5	26.6	27.2	27.3	28	28.3
HFD+BAP	1	15.3			14.7	16.5	17.5	17.7	19	19.6	20.4	18.7	20.1	20.8	21	22.2	22.2	22.7	23	22.9	23.2	23.4	23.3	23.5	23.5
	2	16			19	20.5	20	20.3	20.6	20.8	21.8	21.1	21.8	22.2	22.9	23.2	23.6	24.2	25.1	25.6	26.3	26.4	26.6	27.6	27.2
	3	15.9			20	20.3	20.3	20.5	20.6	20.6	21.3	18.6	19.3	20.4	20.7	21	21.4	22.1	22.2	22.2	22	22.4	22.5	22.5	22.8
	4	15.1			20	20.8	19.4	17.1	19.5	20.2	21.5	19.5	20.5	20.8	21.3	21.2	21.9	22.7	23.7	24.1	24.5	25.2	25.8	26.5	26.1
	5	15.4			18.1	16.1	18.3	19.3	20.3	19.1	20.1	20.8	21.1	21.7	21.2	21.7	21.2	22.3	22.9	23.5	23.6	24.6	25	25.2	25.2
		day0	2	4	7	9	12	14	17	19	21	23	26	28	30	32	34	36	39	41	42	46	48	51	53
average	Normal Diet							22.86	22.9	23.22	23.62	23.42	23.52	23.88	24.26	24.48	24.86	24.88	25.04	25.58	25.68	25.74	26.12	25.64	25.74
	HFD							23.46	24.12	24.56	24.78	25.1	25.22	25.86	26.38	26.76	27.32	27.74	28.62	29.24	29.96	30.82	31.08	31.9	32
	HFD+water				21.86	22.24	22.74	23.26	24.12	24.26	24.76	25.4	25.56	25.9	26.66	27.2	27.56	28.56	29.16	29.64	30.34	31.34	31.62	32.24	32.36
	HFD+BAP				18.36	18.84	19.1	18.98	20	20.06	21.02	19.74	20.56	21.18	21.42	21.86	22.06	22.8	23.38	23.66	23.92	24.4	24.64	25.06	24.96
SD	Normal Diet							1.08922	0.938083	1.11606	0.844748	1.21062	1.07033	0.886341	0.939361	1.11427	0.932952	1.04766	1.00916	1.01666	0.915205	1.0707	0.990757	1.16034	1.28623
	HFD							1.35588	1.24322	1.70482	1.63511	1.6876	1.75203	1.79844	1.91353	1.88319	1.95898	2.01851	2.07017	2.29486	2.21142	2.41363	2.21666	2.60921	2.44213
	HFD+water				0.939361	0.95205	1.17235	1.34253	1.34967	1.6536	1.68119	1.94628	2.27209	2.20817	2.62038	2.94415	2.88555	3.24012	3.15886	3.24382	3.53078	3.60866	3.66355	3.75478	3.96817
	HFD+BAP				1.96224	2.08384	1.05262	1.36587	0.641872	0.631189	0.655439	1.04038	0.852291	0.66453	0.767854	0.788923	0.847585	0.737564	0.982649	1.15689	1.43583	1.3914	1.52918	1.87254	1.62308

## Sheet: Fig.1B
	ND	HFD	HFD+water	HFD+BAP	T test
1	0.62	3.92	2.88	0.8	0.916738
2	0.62	2.33	1.96	1.57	0.0071778
3	0.53	3.75	4.62	0.82
4	0.54	2.96	4.98	1.57
5	0.96	3.6	2.48	0.99
	0.654	3.312	3.384	1.15
