# Supplementary material for: Brown Algae Polyphenol, a Prolyl Isomerase Pin1 Inhibitor, Prevents Obesity by Inhibiting the Differentiation of Stem Cells into Adipocytes
Source: PLoS One. 2016 Dec 30;11(12):e0168830. doi: 10.1371/journal.pone.0168830 (PMC5201290; doi:10.1371/journal.pone.0168830)
Supplement: S2 Fig — Data for obesity marker molecules, such as neutral fat, free fatty acid, total cholesterol, leptin. (XLSX) [file pone.0168830.s002.xlsx]

## Sheet: Fig.2
group name	BAP1	BAP2	BAP3	BAP4	BAP5	average	SD
neutral fat(mg/dL)	14	27	9	13	51	22.8	3.43045
free fatty acid(mEq/L)	0.58	0.96	0.62	1.07	1.59	0.964	0.0817875
total cholesterol(mg/dL)	84	98	77	87	150	99.2	5.87775
leptin(ng/mL)	0.0917	0.299	0.148	0.272	0.253	0.21274	0.0177244
group name	HFD1	HFD2	HFD3	HFD4	HFD5	average	SD
neutral fat(mg/dL)	11	10	19	13	12	13	1.58114
free fatty acid(mEq/L)	0.49	0.35	1.41	1.33	1.48	1.012	0.243852
total cholesterol(mg/dL)	75	129	198	232	215	169.8	29.4608
leptin(ng/mL)	0.0909	0.494	1.72	1.68	4.23	1.64298	0.722118
	▼	▼		▼
group name	BAP	HFD	ND	BAPxHFD
	average	average	average	T test
neutral fat(mg/dL)	22.8	13	43.4	0.246183
free fatty acid(mEq/L)	0.964	1.012	1.206	0.878773
total cholesterol(mg/dL)	99.2	169.8	94.8	0.0600615
leptin(ng/mL)	0.21274	1.64298	0.14684	0.0833523
group name	ND1	ND2	ND3	ND4	ND5	average	SD
neutral fat(mg/dL)	25	42	70	26	54	43.4	8.55336
free fatty acid(mEq/L)	0.77	1.26	1.66	1.52	0.82	1.206	0.179822
total cholesterol(mg/dL)	71	100	97	91	115	94.8	7.14423
leptin(ng/mL)	0.0922	0.184	0.148	0.166	0.144	0.14684	0.0153995
n	sample1	sample2	sample3	sample4	sample5	average	SD
neutral fat(mg/dL)
BAP	14	27	9	13	51	22.8	3.43045
HFD	11	10	19	13	12	13	1.58114
ND	25	42	70	26	54	43.4	8.55336
free fatty acid(mEq/L)
BAP	0.58	0.96	0.62	1.07	1.59	0.964	0.0817875
HFD	0.49	0.35	1.41	1.33	1.48	1.012	0.243852
ND	0.77	1.26	1.66	1.52	0.82	1.206	0.179822
total cholesterol(mg/dL)
BAP	84	98	77	87	150	99.2	5.87775
HFD	75	129	198	232	215	169.8	29.4608
ND	71	100	97	91	115	94.8	7.14423
leptin(ng/mL)
BAP	0.0917	0.299	0.148	0.272	0.253	0.21274	0.0177244
HFD	0.0909	0.494	1.72	1.68	4.23	1.64298	0.722118
ND	0.0922	0.184	0.148	0.166	0.144	0.14684	0.0153995
adiponectin(ng/ml)
BAP	18843.2	31300.2	43912.7	14166.8	15836.1	24811.8	5641.13
HFD	30724.8	28502.4	29168.6			29465.3	658.485
ND	21752.1	21530	19806.5			21029.5	614.88
