# Supplementary material for: Brown Algae Polyphenol, a Prolyl Isomerase Pin1 Inhibitor, Prevents Obesity by Inhibiting the Differentiation of Stem Cells into Adipocytes
Source: PLoS One. 2016 Dec 30;11(12):e0168830. doi: 10.1371/journal.pone.0168830 (PMC5201290; doi:10.1371/journal.pone.0168830)
Supplement: S3 Fig — Data for intra cellular lipid stained with oil red O. (XLSX) [file pone.0168830.s003.xlsx]

## Sheet: Sheet1
day0	0.2193	0.2143	0.2023	0.2027	0.2115	0.2358
	0.2242	0.2074	0.2113	0.2091	0.2034	0.2112
	0.2231	0.2357	0.2095	0.2092	0.2018	0.2209		uegosa	0.0189375
	0.2283	0.2187	0.2219	0.2207	0.2224	0.24	0.216862	sitaggosa	0.0150625
	day2						day4						day6						day8
	0	50	100	150	200	dtm1	0	50	100	150	200	dtm1	0	50	100	150	200	dtm1	0 μg/ml	50 μg/ml	100 μg/ml	150 μg/ml	200	dtm1
rawdeta	0.2643	0.2792	0.2674	0.2602	0.2821	0.2841	0.2646	0.2422	0.2389	0.2282	0.2207	0.2365	0.4062	0.3329	0.2638	0.2396	0.2185	0.3236	0.6408	0.4633	0.415	0.2795	0.1775	0.5845
	0.264	0.2584	0.2683	0.2463	0.273	0.2822	0.2419	0.2721	0.2402	0.2313	0.2378	0.2408	0.4053	0.3588	0.2545	0.2827	0.2198	0.414	0.6568	0.4574	0.4111	0.3574	0.2072	0.6887
	0.2843	0.2694	0.2694	0.2606	0.2998	0.2779	0.2568	0.2645	0.2417	0.2319	0.2509	0.2576	0.4428	0.331	0.3049	0.2667	0.2293	0.3876	0.6625	0.489	0.421	0.3512	0.2132	0.6265
	0.2785	0.2881	0.2842	0.2735	0.3246	0.3113	0.2573	0.2499	0.2342	0.2575	0.2288	0.2304	0.3891	0.3499	0.2842	0.2728	0.2188	0.3887	0.652	0.4752	0.4596	0.3363	0.2079	0.6283
average	0.272775	0.273775	0.272325	0.26015	0.294875	0.288875	0.25515	0.257175	0.23875	0.237225	0.23455	0.241325	0.41085	0.34315	0.27685	0.26545	0.2216	0.378475	0.653025	0.471225	0.426675	0.3311	0.20145	0.632
raw-day0	0.0474375	0.0623375	0.0505375	0.0433375	0.0652375	0.0672375	0.0477375	0.0253375	0.0220375	0.0113375	0.0038375	0.0196375	0.189337	0.116037	0.0469375	0.0227375	0.0016375	0.106737	0.423937	0.246437	0.198137	0.0626375	-0.0393625	0.367638
	0.0471375	0.0415375	0.0514375	0.0294375	0.0561375	0.0653375	0.0250375	0.0552375	0.0233375	0.0144375	0.0209375	0.0239375	0.188437	0.141937	0.0376375	0.0658375	0.0029375	0.197138	0.439937	0.240537	0.194238	0.140538	-0.00966249	0.471838
	0.0674375	0.0525375	0.0525375	0.0437375	0.0829375	0.0610375	0.0399375	0.0476375	0.0248375	0.0150375	0.0340375	0.0407375	0.225937	0.114138	0.0880375	0.0498375	0.0124375	0.170738	0.445638	0.272137	0.204138	0.134338	-0.0036625	0.409638
	0.0616375	0.0712375	0.0673375	0.0566375	0.107738	0.0944375	0.0404375	0.0330375	0.0173375	0.0406375	0.0119375	0.0135375	0.172237	0.133038	0.0673375	0.0559375	0.00193749	0.171838	0.435138	0.258337	0.242738	0.119437	-0.0089625	0.411438
raw-day0ave	0.0559125	0.0569125	0.0554625	0.0432875	0.0780125	0.0720125	0.0382875	0.0403125	0.0218875	0.0203625	0.0176875	0.0244625	0.193987	0.126287	0.0599875	0.0485875	0.0047375	0.161613	0.436163	0.254362	0.209812	0.114238	-0.0154125	0.415138
max	0.0674375	0.0712375	0.0673375	0.0566375	0.107738	0.0944375	0.0477375	0.0552375	0.0248375	0.0406375	0.0340375	0.0407375	0.225937	0.141937	0.0880375	0.0658375	0.0124375	0.197138	0.445638	0.272137	0.242738	0.140538	-0.0036625	0.471838
min	0.0471375	0.0415375	0.0505375	0.0294375	0.0561375	0.0610375	0.0250375	0.0253375	0.0173375	0.0113375	0.0038375	0.0135375	0.172237	0.114138	0.0376375	0.0227375	0.00193749	0.106737	0.423937	0.240537	0.194238	0.0626375	-0.0393625	0.367638
上誤差	0.011525	0.014325	0.011875	0.01335	0.029725	0.022425	0.00945001	0.014925	0.00294999	0.020275	0.01635	0.016275	0.03195	0.01565	0.02805	0.01725	0.00770001	0.035525	0.00947502	0.017775	0.032925	0.0263	0.01175	0.0567
下誤差	0.008775	0.015375	0.00492501	0.01385	0.021875	0.010975	0.01325	0.014975	0.00455	0.009025	0.01385	0.010925	0.02175	0.01215	0.02235	0.02585	0.00280001	0.054875	0.012225	0.013825	0.015575	0.0516	0.02395	0.0475
-day0 %	84.8424	111.491	90.3868	77.5095	116.678	120.255	124.682	66.177	57.558	29.6115	10.0228	51.2896	97.6029	59.817	24.1961	11.7211	0.844128	55.0229	97.1971	56.5013	45.4274	14.361	-9.02473	84.2891
	84.3058	74.2902	91.9964	52.6492	100.402	116.857	65.3934	144.27	60.9533	37.7081	54.685	62.5204	97.139	73.1684	19.402	33.939	1.51427	101.624	100.865	55.1486	44.5333	32.2214	-2.21534	108.179
	120.613	93.9638	93.9638	78.2249	148.334	109.166	104.309	124.42	64.871	39.2752	88.8998	106.399	116.47	58.8376	45.3831	25.6911	6.4115	88.0147	102.172	62.3936	46.8031	30.7999	-0.839709	93.9186
	110.239	127.409	120.434	101.297	192.69	168.902	105.615	86.288	45.2824	106.138	31.1786	35.3575	88.7879	68.5805	34.7123	28.8356	0.998772	88.5817	99.765	59.2296	55.653	27.3837	-2.05485	94.3312
%ave	100	101.789	99.1952	77.4201	139.526	128.795	100	105.289	57.1662	53.1832	46.1965	63.8916	100	65.1008	30.9234	25.0467	2.44217	83.3108	100	58.3183	48.1042	26.1915	-3.53366	95.1796
max	120.613	127.409	120.434	101.297	192.69	168.902	124.682	144.27	64.871	106.138	88.8998	106.399	116.47	73.1684	45.3831	33.939	6.4115	101.624	102.172	62.3936	55.653	32.2214	-0.839709	108.179
min	84.3058	74.2902	90.3868	52.6492	100.402	109.166	65.3934	66.177	45.2824	29.6115	10.0228	35.3575	88.7879	58.8376	19.402	11.7211	0.844128	55.0229	97.1971	55.1486	44.5333	14.361	-9.02473	84.2891
上誤差	20.6126	25.6204	21.2386	23.8766	53.1634	40.1073	24.6817	38.9814	7.70485	52.9546	42.7032	42.5074	16.4701	8.06753	14.4597	8.89233	3.96933	18.313	2.17236	4.07532	7.54879	6.02986	2.69395	12.9997
下誤差	15.6942	27.4983	8.80842	24.7708	39.1236	19.6289	34.6066	39.112	11.8838	23.5717	36.1737	28.5341	11.2121	6.26329	11.5214	13.3256	1.59804	28.2879	2.80285	3.16969	3.57092	11.8305	5.49107	10.8904
		nm
