# Supplementary material for: Brown Algae Polyphenol, a Prolyl Isomerase Pin1 Inhibitor, Prevents Obesity by Inhibiting the Differentiation of Stem Cells into Adipocytes
Source: PLoS One. 2016 Dec 30;11(12):e0168830. doi: 10.1371/journal.pone.0168830 (PMC5201290; doi:10.1371/journal.pone.0168830)
Supplement: S4 Fig — Data for real time PCR of C/EBPα, Glut4, PPARγ, IRS1, and LPL. (XLSX) [file pone.0168830.s004.xlsx]

## Sheet: ave
相対値		C/EBPa
		n1	n2	n3	ave	SE	F test	t test
j day0	0	1	1	1	1	0		0.395689	0.442185
j day4	4	0.616156	1.34654	1.5768	1.17983	0.289571	0.00127474	0.0464644	0.0464644
j day7	7	0.132932	1.37024	12.9617	4.82162	4.08568	0.409855	0.162358	0.16468
j day10	10	2.26596	3.15325	0.0150988	1.81144	0.933977	0.0673707	0.000287225	0.00418903
j day13	13	0.16569	1.77181	0.702032	0.879845	0.472095	0.246381	0.0355016	0.0484504
j day16	16	3.65063	4.75737	2.08082	3.49627	0.776498	0.285273	0.0240891	0.0240891
jR day0		1.04618	15.0101	0.488851	5.51505	4.75026
jR day4			146.326	126.479	136.402	9.92372
jR day7		7.11318	17.1083	17.5339	13.9185	3.40486		30	20	10	40	15
jR day10		38.4224	44.837	50.4513	44.5702	3.475
jR day13		3.85417	2.41479	5.27494	3.84797	0.82566
jR day16		17.9966	15.2478		16.6222	1.3744
		GLUT4
		n1	n2	n3	ave	SE	F test	t test
j day0	0	1	1	1	1	0		0.317156	0.371731
j day4	4	1.48164		1.79011	1.63587	0.154235	0.0659458	0.000149554	0.00710969
j day7	7		2.90264	6.38933	4.64598	1.74334	0.273468	0.146666	0.198152
j day10	10	3.45146	5.84672	17.5751	8.95776	4.3638	0.0764962	0.0427059	0.207238
j day13	13	0.762274	0.775823	10.3236	3.95389	3.18485	0.250406	0.405546	0.334171
j day16	16	1.59337	1.91214		1.75275	0.159381	0.0851639	0.0359006	0.116156
jR day0		0.619605	2.53267	12.7633	5.30518	3.76972
jR day4		122.109	125.076		123.592	1.48361
jR day7		10.5295	18.1409		14.3352	3.80566
jR day10		40.5807	76.9745		58.7776	18.1969
jR day13		6.62722		9.48076	8.05399	1.42677
jR day16		9.07274	6.70414		7.88844	1.1843
		LPL
		n1	n2	n3	ave	SE	F test	t test
j day0	0	1	1	1	1	0		9.37873e-05	0.00398246
j day4	4		85.2973	76.3939	80.8456	4.45173	0.125046	0.0288649	0.0968203
j day7	7	11.8043	27.8469	27.1663	22.2725	5.2378	0.171767	0.118747	0.148679
j day10	10	15.1083	19.9257	7.18181	14.0719	3.71516	0.0903386	0.0310846	0.0647663
j day13	13	2.18996	4.61067	5.33316	4.0446	0.950483	0.0646454	0.22959	0.278066
j day16	16	30.3952	36.3611	37.6105	34.7889	2.22627	0.0177688	0.486125	0.521066
jR day0		3.80143	4.44055	3.94311	4.0617	0.193793
jR day4			189.81	234.554	212.182	22.3718
jR day7		6.11647	12.9545	13.5526	10.8745	2.38529		90
jR day10		38.5319	77.4128	47.1533	54.366	11.7891
jR day13		16.3955	4.44171	7.18208	9.33975	3.61546
jR day16		80.3162	35.5478	26.9061	47.59	16.5522
		IRS-1
		n1	n2	n3	ave	SE	F test	t test
j day0	0	1	1	1	1	0		0.00277208	0.0223699
j day4	4	16.2372	14.5141	6.2946	12.3486	3.06761	0.0144426	0.197805	0.259453
j day7	7	9.0563	31.6153	11.6933	17.455	7.12098	0.102503	0.277481	0.315539
j day10	10	6.55222	7.87282	2.18426	5.53643	1.71889	0.0850853	0.12196	0.169254
j day13	13	3.75554	4.27618	1.59741	3.20971	0.82004	0.303989	0.140238	0.151152
j day16	16	13.3847	11.5444	4.58079	9.83664	2.68109	0.277384	0.753364	0.756513
jR day0		12.5115	11.9975	7.81561	10.7749	1.48705
jR day4		101.347	35.8324	17.9909	51.7234	25.3407
jR day7		6.83162	12.646	4.56517	8.01428	2.40653
jR day10		16.989	26.8719	7.34686	17.0692	5.63653
jR day13		5.84417	5.20356	3.99561	5.01445	0.541945
jR day16		18.5738	12.4171	3.65884	11.5499	4.32737
		PPARγ
		n1	n2	n3		ave	SE	F test	t test
j day0	0	0.05	0.05			0.05	0		0.969802	0.962512
j day4	4	3.15275	2.24016	1		2.13097	0.623839	0.000347667	0.0245069	0.072111
j day7	7	0.267213	0.50954	0.286035		0.354263	0.0778287	3.74063e-05	0.00151549	0.0163638
j day10	10	0	0			1	0	#DIV/0!	0.10294	0.0956263
j day13	13	0.238504	0.0783309	0.141378		0.152738	0.0465856	0.000256306	0.00214417	0.0195517
j day16	16	0	0			1	0	#DIV/0!	0.0135007	0.0743888
jR day0		0.0635305	0.0875361	0.00293955		0.0513354	0.0251706
jR day4		122.546	60.5572	176.34		119.814	33.4515
jR day7		113.37	109.156	73.2625		98.596	12.725
jR day10		44.9439	98.0684	162.452		101.822	33.9736
jR day13		17.8369	17.6299	26.46		20.6423	2.90949
jR day16		27.4468	21.68			24.5634	2.88336

## Sheet: EBPGLUT4
141113
		b-actin		C/EBPa		GLUT4
	dilution	Ct	result	Ct	result	Ct	result	（C/EBPa/b-actin）	relative value		relative value	correction value
スタンダード	1			24.26		19.23
スタンダード	0.1	21.14		28.34		23.51
スタンダード	0.01	24.24		30.72		26.73
スタンダード	0.001	27.56		32.45		31.01
スタンダード	0.0001	30.88		ND		-
スタンダード	1e-05	ND
j day0	0	23	0.0256	33.65	0.000567	36.32	3.93e-05	0.0221484	1		0.00153516	1
j day4	4	22.97	0.0262	33.09	0.000915	35.31	7.2e-05	0.0349237	1.5768		0.00274809	1.79011
j day7	7	22.31	0.0418	30.08	0.012	32.4	0.00041	0.287081	12.9617		0.00980861	6.38933
j day10	10	22.74	0.0308	38.35	1.03e-05	31.21	0.000831	0.000334416	0.0150988		0.0269805	17.5751
j day13	13	22.05	0.0501	33.28	0.000779	31.29	0.000794	0.0155489	0.702032		0.0158483	10.3236
j day16	16	23.15	0.023	32.92	0.00106	32.68	0.000345	0.046087	2.08082		0.015	9.77099
jR day0	0	21.6	0.0689	33.33	0.000746	30.4	0.00135	0.0108273	0.488851		0.0195936	12.7633
jR day4	4	22.74	0.0307	27.77	0.086	25.6	0.0237	2.8013	126.479		0.771987	502.872
jR day7	7	22.33	0.0412	29.74	0.016	28.63	0.00388	0.38835	17.5339		0.0941748	61.3454
jR day10	10	22.03	0.0511	28.25	0.0571	26.5	0.0139	1.11742	50.4513		0.272016	177.191
jR day13	13	21.06	0.101	30.1	0.0118	30.25	0.00147	0.116832	5.27494		0.0145545	9.48076
jR day16	16	23.14	0.0232	31.62	0.00322	30.29	0.00144	0.138793	6.2665		0.062069	40.4317
1	1
1.5768	1.5768
12.9617	12.9617
0.0150988	0.0150988
0.702032	0.702032
2.08082	2.08082
0.488851	0.488851
126.479	86.4786
17.5339	17.5339
50.4513	50.4513
5.27494	5.27494
6.2665	6.2665

## Sheet: PPAR
		PPARγ
		n1	n2	n3		ave	SE	F test	t test
j day0	0	0.05	0.05			1	0		0.969802	0.962512
j day4	4	3.15275	2.24016	1		2.13097	0.623839	0.000347667	0.0245069	0.072111
j day7→10	7	0.267213	0.50954	0.286035		0.354263	0.0778287	5.24801e-06	0.0404721	0.096201
j day10	10	0	0			1	0
j day13	13	0.238504	0.0783309	0.141378		0.152738	0.0465856	0.000256306	0.00214417	0.0195517
j day16	16	0	0	0.0409006		0.0409006	0.0136335	3.35342e-05	0.00143981	0.0744241
jR day0	3	0.0635305	0.0875361	0.00293955		0.0513354	0.0251706
jR day4		122.546	60.5572	176.34		119.814	33.4515
jR day7		113.37	109.156	73.2625		98.596	12.725
jR day10		44.9439	98.0684	162.452		101.822	33.9736
jR day13		17.8369	17.6299	26.46		20.6423	2.90949
jR day16		27.4468	21.68			24.5634	2.88336

## Sheet: IRS1
141117
		b-actin		IRS-1
	dilution	Ct	result	Ct	result	relative value（C/EBPa/b-actin）	correction value
スタンダード	1			21.67
スタンダード	0.1	20.45		25.31
スタンダード	0.01	23.27		29.01
スタンダード	0.001	26.56		33.02
スタンダード	0.0001	29.78		-
スタンダード	1e-05	34.81
j day0	0	22.13	0.0237	30.34	0.00481	0.202954	1
j day4	4	22.33	0.0209	27.53	0.0267	1.27751	6.2946
j day7	7	22.32	0.0209	26.51	0.0496	2.37321	11.6933
j day10	10	22.22	0.0224	29.15	0.00993	0.443304	2.18426
j day13	13	21.19	0.0438	28.57	0.0142	0.324201	1.59741
j day16	16	23.07	0.0128	28.86	0.0119	0.929688	4.58079
jR day0	0	21.83	0.029	26.64	0.046	1.58621	7.81561
jR day4	4	22.81	0.0152	26.33	0.0555	3.65132	17.9909
jR day7	7	21.71	0.0313	27.39	0.029	0.926518	4.56517
jR day10	10	22.22	0.0224	27.16	0.0334	1.49107	7.34686
jR day13	13	21.07	0.0476	26.92	0.0386	0.810924	3.99561
jR day16	16	22.38	0.0202	28.47	0.015	0.742574	3.65884

## Sheet: LPL
141215														aP2				LPL
		b-actin				aP2				LPL				n1		n2		n1		n2
	希釈	Ct	定量結果			Ct	result			Ct	result			relative value	correction value			relative value（LPL/b-actin）	correction value
スタンダード	1					15.03				14.28
スタンダード	0.1		19.16			18.59				17.65
スタンダード	0.01		25.13			21.6				21.06
スタンダード	0.001		28.07			24.26
スタンダード	0.0001		31.33			28.01				27.17
スタンダード	1e-05		35.09
		n1		n2		n1		n2		n1		n2
j day0	0	22.34	0.0266			25.75	0.000455			23.81	0.0012			0.0171053	1			0.0451128	1
j day4	4	23.59	0.0125			24.04	0.00157			18.65	0.0481			0.1256	7.34277			3.848	85.2973
j day7	7	22.03	0.032			25.12	0.000716			18.9	0.0402			0.022375	1.30808			1.25625	27.8469
j day10	10	24.28	0.00821	23.73	0.0114	21.87	0.00765	21.55	0.00963	21.27	0.00738	21.2	0.00777	0.93179	54.4739	0.844737	49.3846	0.898904	19.9257	0.681579	15.1083
j day13	13	21.88	0.035	19.3	0.166	21.14	0.013	22.32	0.00551	21.29	0.00728	20.15	0.0164	0.371429	21.7143	0.0331928	1.9405	0.208	4.61067	0.0987952	2.18996
j day16	16	23.74	0.0114	23.49	0.0132	21.92	0.00739	22.02	0.00686	19.97	0.0187	20.01	0.0181	0.648246	37.8974	0.519697	30.3823	1.64035	36.3611	1.37121	30.3952
jR day0	0	22.1	0.0307			25.18	0.000686			21.52	0.00615			0.0223453	1.30634			0.200326	4.44055
jR day4	4	23.1	0.0167			22.03	0.00678			17.13	0.143			0.405988	23.7347			8.56287	189.81
jR day7	7	22.09	0.0308			23.27	0.00277			20.03	0.018			0.0899351	5.25774			0.584416	12.9545
jR day10	10	22.84	0.0195	22.4	0.0256	21.99	0.00701	21.49	0.01	18.16	0.0681	18.76	0.0445	0.359487	21.0162	0.390625	22.8365	3.49231	77.4128	1.73828	38.5319
jR day13	13	21.2	0.0529	21.94	0.0338	24.02	0.0016	24.73	0.000956	20.77	0.0106	19.57	0.025	0.0302457	1.76821	0.028284	1.65353	0.200378	4.44171	0.739645	16.3955
jR day16	16	23.13	0.0164	23.32	0.0146	22.32	0.0055	21.88	0.00757	19.49	0.0263	18.52	0.0529	0.335366	19.606	0.518493	30.3119	1.60366	35.5478	3.62329	80.3162

## Sheet: PPARIRS
150122										IRS-1
		b-actin				PPARγ				n1		n2
	dilution	Ct	result			Ct	result			relative value	correction value
スタンダード	1					18.66
スタンダード	0.1	19.41				22.16
スタンダード	0.01	25.74				25.4
スタンダード	0.001	28.25				28.52
スタンダード	0.0001	31.26				31.61
スタンダード	1e-05	35.93
		n1		n2		n1		n2
j day0	0	23.14	0.0196							0
j day4	4	25.16	0.00585			29.06	0.000667			0.114017	1
j day7	7	25.36	0.00519			30.31	0.000274			0.0527938	0.463034
j day10	10	23.75	0.0136							0
j day13	13	23.28	0.018			31.52	0.000115			0.00638889	0.0560345
j day16	16	24.24	0.0101			32.78	4.71e-05			0.00466337	0.0409006
jR day0	0	22.39	0.0306			32.16	7.29e-05			0.00238235	0.0208947
jR day4	4	24.18	0.0105			25.18	0.0106			1.00952	8.85414
jR day7	7	23.3	0.0178			25.34	0.00948			0.532584	4.67109
jR day10	10	23.15	0.0194			25.45	0.00878			0.452577	3.96938
jR day13	13	22	0.0387			26.42	0.0044			0.113695	0.997176
jR day16	16	24.66	0.00787			28	0.00143			0.181703	1.59364
